# Supplementary material for: PolyQ-Expansion Causes Mitochondria Fragmentation Independent of Huntingtin and Is Distinct from Traumatic Brain Injury (TBI)/Mechanical Stress-Mediated Fragmentation Which Results from Cell Death
Source: Cells. 2023 Oct 5;12(19):2406. doi: 10.3390/cells12192406 (PMC10572422; doi:10.3390/cells12192406)
Supplement: Supplementary file 1 [file cells-12-02406-s001.zip]

Archive with 1 entries (1 files):
- cells-2575794-supplementary.pdf
